# Supplementary material for: Orforglipron for maintenance of body weight reduction: the double-blind, randomized phase 3b ATTAIN-MAINTAIN trial
Source: Nat Med. 2026 May 13;32(7):2679–87. doi: 10.1038/s41591-026-04386-7 (PMC13375559; doi:10.1038/s41591-026-04386-7)
Supplement: Supplementary file 3 — Sensitivity analysis. [file 41591_2026_4386_MOESM3_ESM.xlsx]

## Sheet: SourceData_Fig2A
Cohort 1: Percent change in body weight from SM-5 to ATTAIN-MAINTAIN. Observed data and efficacy estimand
	Week	Tirzepatide (SM-5)		TZP > OFG (ATN-MTN)		TZP > OFG (ATN-MTN)				Tirzepatide (SM-5)	TZP > OFG (ATN-MTN)
		Mean	SE	Mean	SE	MBE	SE			N	N
0	0	0	0							124
4	4	-2.86766	0.18142							124
8	8	-5.32358	0.27173							123
12	12	-7.83218	0.32405							124
16	16	-10.3408	0.40296							124
20	20	-12.4094	0.44413							123
24	24	-14.3112	0.48257							124
36	36	-17.5589	0.60762							124
48	48	-19.8644	0.7067							124
52	52	-20.3529	0.71801							124
60	60	-21.3713	0.75135							124
72	72	-22.038	0.82986							124
0	0			-21.5167	0.8264						124
4	4			-21.6639	0.85258						121
8	8			-21.1863	0.86482						119
12	12
16	16			-20.1966	0.90037						120
20	20
24	24			-19.5511	0.98717						114
28	28
32	32
36	36			-18.3769	1.07359						107
40	40
44	44
48	48			-17.4032	1.06734						103
52	52			-17.0211	1.06518						102
52*	52					-16.8447	0.76047				124

## Sheet: SourceData_Fig2B
Cohort 1: Mean change in body weight from SM-5 to ATTAIN-MAINTAIN. Observed data and efficacy estimand.
	Week	Tirzepatide (SM-5)		TZP > OFG (ATN-MTN)		TZP > OFG (ATN-MTN)			Tirzepatide (SM-5)	TZP > OFG (ATN-MTN)
		Mean	SE	Mean	SE	MBE	SE		N	N
0	0	0	0						124
4	4	-3.33629	0.217773						124
8	8	-6.1122	0.328037						123
12	12	-8.99032	0.396929						124
16	16	-11.796	0.488731						124
20	20	-14.174	0.550475						123
24	24	-16.3323	0.595783						124
36	36	-20.0911	0.758766						124
48	48	-22.7855	0.885443						124
52	52	-23.3718	0.903938						124
60	60	-24.5879	0.968621						124
72	72	-25.4661	1.08057						124
0	0			-24.8766	1.0736					124
4	4			-25.0818	1.11984					121
8	8			-24.6067	1.14831					119
12	12
16	16			-23.5125	1.1865					120
20	20
24	24			-22.807	1.28465					114
28	28
32	32
36	36			-21.5991	1.38786					107
40	40
44	44
48	48			-20.1913	1.33655					103
52	52			-19.6078	1.32939					102
52*	52					-19.5792	0.914228			124

## Sheet: SourceData_Fig2C
Cohort 1: Absolute body weight from SM-5 to ATTAIN-MAINTAIN. Observed data and efficacy estimand.
	Week	Tirzepatide (SM-5)		TZP > OFG (ATN-MTN)		TZP > OFG (ATN-MTN)			Tirzepatide (SM-5)	TZP > OFG (ATN-MTN)
		Mean	SE	Mean	SE	MBE	SE		N	N
0	0	115.797	2.35353						124
4	4	112.46	2.29393						124
8	8	109.707	2.29672						123
12	12	106.806	2.25429						124
16	16	104.001	2.25148						124
20	20	101.467	2.23097						123
24	24	99.4645	2.21562						124
36	36	95.7057	2.1844						124
48	48	93.0113	2.18104						124
52	52	92.425	2.16313						124
60	60	91.2089	2.14848						124
72	72	90.3307	2.12625						124
0	0			90.9202	2.12117					124
4	4			90.5901	2.1377					121
8	8			91.026	2.13581					119
12	12
16	16			91.9808	2.13091					120
20	20
24	24			92.2412	2.19237					114
28	28
32	32
36	36			93.6514	2.29958					107
40	40
44	44
48	48			94.5854	2.42578					103
52	52			94.2471	2.31996					102
52*	52					95.8723	0.914228			124
