# Supplementary material for: Orforglipron for maintenance of body weight reduction: the double-blind, randomized phase 3b ATTAIN-MAINTAIN trial
Source: Nat Med. 2026 May 13;32(7):2679–87. doi: 10.1038/s41591-026-04386-7 (PMC13375559; doi:10.1038/s41591-026-04386-7)
Supplement: Supplementary file 4 — Sensitivity analysis. [file 41591_2026_4386_MOESM4_ESM.xlsx]

## Sheet: SourceData_Fig3A
Cohort 2: Percent change in body weight from SM-5 to ATTAIN-MAINTAIN. Observed data and efficacy estimand.
	Week	Semaglutide (SM-5)		SEMA > OFG (ATN-MTN)		SEMA > OFG (ATN-MTN)				Tirzepatide (SM-5)	TZP > OFG (ATN-MTN)
		Mean	SE	Mean	SE	MBE	SE			N	N
0	0	0	0							105
4	4	-2.25419	0.165274							105
8	8	-3.97308	0.239636							104
12	12	-5.97038	0.276734							105
16	16	-8.00452	0.319008							104
20	20	-9.786	0.373672							105
24	24	-11.2879	0.417161							105
36	36	-14.1007	0.550704							105
48	48	-15.7313	0.68681							104
52	52	-16.1294	0.709339							105
60	60	-16.4147	0.753335							105
72	72	-17.1038	0.83077							105
0	0			-16.4843	0.809735						105
4	4			-17.0158	0.855911						104
8	8			-16.8433	0.854408						104
12	12
16	16			-16.7573	0.903054						101
20	20
24	24			-16.2421	0.984345						95
28	28
32	32
36	36			-15.2927	1.03085						94
40	40
44	44
48	48			-15.0134	1.08861						94
52	52			-14.4703	1.08614						92
52*	52					-15.1024	0.668455				105

## Sheet: SourceData_Fig3B
Cohort 2: Mean change in body weight from SM-5 to ATTAIN-MAINTAIN. Observed data and efficacy estimand.
	Week	Semaglutide (SM-5)		SEMA > OFG (ATN-MTN)		SEMA > OFG (ATN-MTN)			Tirzepatide (SM-5)	TZP > OFG (ATN-MTN)
		Mean	SE	Mean	SE	MBE	SE		N	N
0	0	0	0						105
4	4	-2.48571	0.18731						105
8	8	-4.38942	0.268651						104
12	12	-6.64476	0.324003						105
16	16	-8.89519	0.369709						104
20	20	-10.8781	0.440483						105
24	24	-12.5695	0.505499						105
36	36	-15.7362	0.675175						105
48	48	-17.4846	0.821598						104
52	52	-18.0181	0.856617						105
60	60	-18.3619	0.924607						105
72	72	-19.1781	1.00681						105
0	0			-18.4914	0.98875					105
4	4			-19.0644	1.04453					104
8	8			-18.8981	1.05769					104
12	12
16	16			-18.797	1.11889					101
20	20
24	24			-18.4547	1.24815					95
28	28
32	32
36	36			-17.383	1.29092					94
40	40
44	44
48	48			-16.9947	1.31103					94
52	52			-16.25	1.2505					92
52*	52					-17.0914	0.7628			105

## Sheet: SourceData_Fig3C
Cohort 2: Absolute body weight from SM-5 to ATTAIN-MAINTAIN. Observed data and efficacy estimand.
	Week	Semaglutide (SM-5)		SEMA > OFG (ATN-MTN)		SEMA > OFG (ATN-MTN)			Tirzepatide (SM-5)	TZP > OFG (ATN-MTN)
		Mean	SE	Mean	SE	MBE	SE		N	N
0	0	113.466	2.65347						105
4	4	110.98	2.63064						105
8	8	109.316	2.6385						104
12	12	106.821	2.57771						105
16	16	104.811	2.58798						104
20	20	102.588	2.54209						105
24	24	100.896	2.52108						105
36	36	97.7295	2.49526						105
48	48	95.6394	2.53296						104
52	52	95.4476	2.51312						105
60	60	95.1038	2.51309						105
72	72	94.2876	2.49564						105
0	0			94.9743	2.50722					105
4	4			94.1423	2.52224					104
8	8			94.3087	2.514					104
12	12
16	16			94.3376	2.58249					101
20	20
24	24			95.1926	2.67093					95
28	28
32	32
36	36			96.1638	2.72105					94
40	40
44	44
48	48			96.7713	2.79063					94
52	52			96.7533	2.73273					92
52*	52					95.8866	0.76275			105
