# Supplementary material for: Orforglipron for maintenance of body weight reduction: the double-blind, randomized phase 3b ATTAIN-MAINTAIN trial
Source: Nat Med. 2026 May 13;32(7):2679–87. doi: 10.1038/s41591-026-04386-7 (PMC13375559; doi:10.1038/s41591-026-04386-7)
Supplement: Supplementary file 5 — MMRM. [file 41591_2026_4386_MOESM5_ESM.xlsx]

## Sheet: SourceData_Fig2A
Cohort 1 maintenance of ≥80% body weight reduction achieved during SURMOUNT-5. Efficacy estimand.
	Orforglipron		Placebo
Week 52	48.1455	5.18343	15.2014	4.54036
Pairwise Comparison
OFG vs Placebo
Risk Difference (95% CI) [p-value]
32.94 ( 19.47, 46.42) [<.001]

## Sheet: SourceData_Fig2B
Cohort 2 maintenance of ≥80% body weight reduction achieved during SURMOUNT-5. Efficacy estimand.
	Orforglipron		Placebo
Week 52	58.0509	5.0113	8.82994	4.46382
Pairwise Comparison
OFG vs Placebo
Risk Difference (95% CI) [p-value]
49.22 ( 36.23, 62.21) [<.001]
