# Supplementary material for: Orforglipron for maintenance of body weight reduction: the double-blind, randomized phase 3b ATTAIN-MAINTAIN trial
Source: Nat Med. 2026 May 13;32(7):2679–87. doi: 10.1038/s41591-026-04386-7 (PMC13375559; doi:10.1038/s41591-026-04386-7)
Supplement: Supplementary file 6 — Sensitivity analysis. [file 41591_2026_4386_MOESM6_ESM.xlsx]

## Sheet: SourceData_Fig3A
Cohort 1: Absolute waist circumference from SM-5 to ATTAIN-MAINTAIN. Observed data and efficacy estimand.
	Week	Tirzepatide (SM-5)		TZP > OFG (ATN-MTN)		TZP > OFG (ATN-MTN)			Tirzepatide (SM-5)	TZP > OFG (ATN-MTN)
		Mean	SE	Mean	SE	MBE	SE		N	N
0	0	120.798	1.54016						124
4	4	118.442	1.52321						124
8	8	115.865	1.54595						123
12	12	112.879	1.4854						124
16	16	111.432	1.54805						124
20	20	109.929	1.51738						124
24	24	108.101	1.5342						124
36	36	105.224	1.49356						124
48	48	102.637	1.55355						124
52	52	101.685	1.51027						124
60	60	100.891	1.51104						124
72	72	100.335	1.48595						124
0	0			100.268	1.49796					124
4	4			100.257	1.49487					121
8	8			100.37	1.45982					119
12	12
16	16			101.251	1.4744					120
20	20
24	24			101.326	1.5693					114
28	28
32	32
36	36			102.621	1.62088					107
40	40
44	44
48	48			102.758	1.70703					103
52	52			103.36	1.69064					102
52*	52					103.417	0.855543			124

## Sheet: SourceData_Fig3B
Cohort 1: Mean change in waist circumference from SM-5 to ATTAIN-MAINTAIN. Observed data and efficacy estimand.
	Week	Tirzepatide (SM-5)		TZP > OFG (ATN-MTN)		TZP > OFG (ATN-MTN)			Tirzepatide (SM-5)	TZP > OFG (ATN-MTN)
		Mean	SE	Mean	SE	MBE	SE		N	N
0	0	0	0						124
4	4	-2.3552	0.415034						124
8	8	-4.8898	0.485651						123
12	12	-7.9185	0.529694						124
16	16	-9.3657	0.539646						124
20	20	-10.869	0.519699						124
24	24	-12.6968	0.588897						124
36	36	-15.5734	0.634171						124
48	48	-18.1605	0.769253						124
52	52	-19.1125	0.789941						124
60	60	-19.906	0.826841						124
72	72	-20.4621	0.928788						124
0	0			-20.5294	0.954689					124
4	4			-20.6269	0.98865					121
8	8			-20.2647	1.00548					119
12	12
16	16			-19.2363	1.02443					120
20	20
24	24			-19.3579	1.1197					114
28	28
32	32
36	36			-18.1977	1.21023					107
40	40
44	44
48	48			-17.8306	1.21511					103
52	52			-16.9206	1.23749					102
52*	52					-16.3369	0.855543			124

## Sheet: SourceData_Fig3C
Cohort 2: Absolute waist circumference from SM-5 to ATTAIN-MAINTAIN. Observed data and efficacy estimand.
	Week	Semaglutide (SM-5)		SEMA > OFG (ATN-MTN)		SEMA > OFG (ATN-MTN)			Tirzepatide (SM-5)	TZP > OFG (ATN-MTN)
		Mean	SE	Mean	SE	MBE	SE		N	N
0	0	119.083	1.83768						105
4	4	117.144	1.81817						105
8	8	114.923	1.84055						104
12	12	112.233	1.8256						105
16	16	111.614	1.84583						104
20	20	109.754	1.79365						105
24	24	108.051	1.81076						105
36	36	105.971	1.86408						105
48	48	104.04	1.83419						104
52	52	103.612	1.85454						105
60	60	103.232	1.8151						105
72	72	103.189	1.83963						105
0	0			103.438	1.82737					105
4	4			103.001	1.76887					104
8	8			103.182	1.77573					104
12	12
16	16			103.533	1.87759					101
20	20
24	24			104.149	1.88075					95
28	28
32	32
36	36			104.798	1.90693					94
40	40
44	44
48	48			105.032	1.967					94
52	52			105.37	1.92794					92
52*	52					104.488	0.895554			105

## Sheet: SourceData_Fig3D
Cohort 2: Mean change in waist circumference from SM-5 to ATTAIN-MAINTAIN. Observed data and efficacy estimand.
	Week	Semaglutide (SM-5)		SEMA > OFG (ATN-MTN)		SEMA > OFG (ATN-MTN)			Tirzepatide (SM-5)	TZP > OFG (ATN-MTN)
		Mean	SE	Mean	SE	MBE	SE		N	N
0	0	0	0						105
4	4	-1.93905	0.404192						105
8	8	-4.36346	0.526073						104
12	12	-6.85048	0.59386						105
16	16	-7.67212	0.599692						104
20	20	-9.32905	0.694196						105
24	24	-11.0319	0.71984						105
36	36	-13.1129	0.827652						105
48	48	-14.9548	0.909358						104
52	52	-15.4714	0.903172						105
60	60	-15.8514	0.968251						105
72	72	-15.8943	1.08044						105
0	0			-15.6452	1.09478					105
4	4			-16.0346	1.07098					104
8	8			-15.8538	1.0828					104
12	12
16	16			-15.6475	1.15611					101
20	20
24	24			-15.3621	1.26891					95
28	28
32	32
36	36			-14.6851	1.30674					94
40	40
44	44
48	48			-14.5957	1.31541					94
52	52			-13.6413	1.24536					92
52*	52					-14.1774	0.895554			105
