# Supplementary material for: Orforglipron for maintenance of body weight reduction: the double-blind, randomized phase 3b ATTAIN-MAINTAIN trial
Source: Nat Med. 2026 May 13;32(7):2679–87. doi: 10.1038/s41591-026-04386-7 (PMC13375559; doi:10.1038/s41591-026-04386-7)
Supplement: Supplementary file 7 — Sensitivity analysis. [file 41591_2026_4386_MOESM7_ESM.xlsx]

## Sheet: SourceData_ExFig4A
Lipid parameters
	SM-5 Baseline			ATN-MTN start			ATN-MTN end
	mean	SE	N	mean	SE	N	MBE	SE	N
Triglycerides	126.6	6.33	123	84.6	3.53	123	90.6	2.72	95
Total cholesterol	185.8	3.27	123	172.8	3.07	123	184.1	2.2	95
HDL-cholesterol	50.1	1.17	123	55.7	1.26	123	55.2	0.68	97
Non-HDL-cholesterol	135.7	3.32	118	117.3	2.81	118	124.8	2.03	91
LDL-cholesterol	110.5	2.88	123	100.2	2.54	123	105.9	1.93	95
VLDL-cholesterol	24.4	1.09	121	16.9	0.71	123	18.1	0.54	95

## Sheet: SourceData_ExFig4B
Systolic blood pressure
	SM-5 Baseline			ATN-MTN start			ATN-MTN end
	mean	SE	N	mean	SE	N	MBE	SE	N
SBP	124.1	1.14	124	113.6	1.15	124	120.2	0.86	102

## Sheet: SourceData_ExFig4C
HbA1c
	SM-5 Baseline			ATN-MTN start			ATN-MTN end
	mean	SE	N	mean	SE	N	MBE	SE	N
HbA1c	5.64	0.031998	123	5.16	0.027349	123	5.21	0.021	98

## Sheet: SourceData_ExFig4D
Fasting glucose
	SM-5 Baseline			ATN-MTN start			ATN-MTN end
	mean	SE	N	mean	SE	N	MBE	SE	N
FSG	94.1	0.96	123	82.6	0.75	124	84.9	0.77	99

## Sheet: SourceData_ExFig4E
Fasting insulin
	SM-5 Baseline			ATN-MTN start			ATN-MTN end
	mean	SE	N	mean	SE	N	MBE	SE	N
Insulin	19.3	1.06	123	10.4	0.66	123	11.9	0.71	95
