# Supplementary material for: Orforglipron for maintenance of body weight reduction: the double-blind, randomized phase 3b ATTAIN-MAINTAIN trial
Source: Nat Med. 2026 May 13;32(7):2679–87. doi: 10.1038/s41591-026-04386-7 (PMC13375559; doi:10.1038/s41591-026-04386-7)
Supplement: Supplementary file 8 — Sensitivity analysis. [file 41591_2026_4386_MOESM8_ESM.xlsx]

## Sheet: SourceData_ExFig4A
Lipid parameters
	SM-5 Baseline			ATN-MTN start			ATN-MTN end
	mean	SE	N	mean	SE	N	MBE	SE	N
Triglycerides	128.5	5.559	103	95.9	4.40288	103	89.8	2.68	87
Total cholesterol	192.1	3.29168	103	181.2	3.45397	103	181.7	2.4	87
HDL-cholesterol	50.6	1.32651	103	53.3	1.20599	103	53.7	0.7	87
Non-HDL-cholesterol	141.5	3.19191	103	127.7	3.17357	103	124.3	2.18	87
LDL-cholesterol	115.7	2.87793	103	108.7	2.91994	103	105.7	2.02	87
VLDL-cholesterol	25.7	1.11658	103	19.2	0.878835	103	17.9	0.54	87

## Sheet: SourceData_ExFig4B
Systolic blood pressure
	SM-5 Baseline			ATN-MTN start			ATN-MTN end
	mean	SE	N	mean	SE	N	MBE	SE	N
SBP	126.7	1.2891	105	117.7	1.23261	105	118.2	1.01	92

## Sheet: SourceData_ExFig4C
HbA1c
	SM-5 Baseline			ATN-MTN start			ATN-MTN end
	mean	SE	N	mean	SE	N	MBE	SE	N
HbA1c	5.63	0.036078	105	5.2	0.035108	105	5.23	0.021	88

## Sheet: SourceData_ExFig4D
Fasting glucose
	SM-5 Baseline			ATN-MTN start			ATN-MTN end
	mean	SE	N	mean	SE	N	MBE	SE	N
FSG	95.3	0.887591	105	84	0.940504	105	85.1	0.84	88

## Sheet: SourceData_ExFig4E
Fasting insulin
	SM-5 Baseline			ATN-MTN start			ATN-MTN end
	mean	SE	N	mean	SE	N	MBE	SE	N
Insulin	21.8	1.3269	105	16.9	1.94569	105	12.6	0.69	89
